# Supplementary material for: Carbon Fiber Reinforced Composites: Study of Modification Effect on Weathering-Induced Ageing via Nanoindentation and Deep Learning
Source: Nanomaterials (Basel). 2021 Oct 6;11(10):2631. doi: 10.3390/nano11102631 (PMC8539085; doi:10.3390/nano11102631)
Supplement: Supplementary file 1 [file nanomaterials-11-02631-s001.zip]

Archive with 1 entries (1 files):
- nanomaterials-1316431-supplementary.pdf
